# Supplementary material for: Validation and User Evaluation of a Sensor-Based Method for Detecting Mobility-Related Activities in Older Adults
Source: PLoS One. 2015 Sep 11;10(9):e0137668. doi: 10.1371/journal.pone.0137668 (PMC4567066; doi:10.1371/journal.pone.0137668)
Supplement: S1 Data — (XLSX) [file pone.0137668.s001.xlsx]

## Sheet: Results FreeMoving
SubjectID	Length-of-data-in-analysis	TOL-Detected	TOL-Annotated	Percentage-of-Agreement	Discrepancy-in-percentage
2	1973	1508	1601	0.91	0.05		Figure 1: boxplot of percentage of agreement in free moving data
3	1566	1055	1472	0.73	0.27
4	1508	1079	1152	0.94	0.05
5	1659	1107	1211	0.93	0.06
6	1499	1066	1085	0.98	0.01
7	1764	1469	1534	0.94	0.04
8	1666	1158	1295	0.75	0.08
9	1085	723	623	0.87	0.09
10	1754	1256	1375	0.89	0.07
11	1794	611	669	0.81	0.03
14	1929	709	1051	0.82	0.18
15	1580	801	902	0.93	0.06
16	1787	1025	1062	0.97	0.02
19	1879	1065	1181	0.93	0.06
20	1477	971	419	0.69	0.37
21	1782	604	890	0.83	0.16
22	1886	1077	1150	0.96	0.04
23	1864	429	1055	0.66	0.34
24	1743	1451	1485	0.98	0.02		Figure 2: boxplot of discrepancy in percentage in free moving data
25	1984	1210	1267	0.97	0.03
NrSubjectInAnalysis	20
Median	1748.5			0.9	0.06
Mean	1704.82			0.851818	0.116364
SD	204.244			0.144078	0.121324

## Sheet: Results StandAssess
SubjectID	Length-of-data-in-analysis	TOL-Detected	TOL-Annotated	Percentage-of-Agreement	Discrepancy-in-percentage
2	555	154	224	0.75	0.126126		Figure 1: boxplot of percentage of agreement in standardized assessment data
3	575	180	121	0.85	0.102609
4	435	226	202	0.89	0.0551724
5	628	256	145	0.77	0.176752
6	356	165	85	0.94	0.224719
7	521	355	198	0.66	0.301344
8	566	150	182	0.66	0.0565371
9	558	215	235	0.76	0.0358423
10	392	87	168	0.65	0.206633
11	713	85	168	0.87	0.11641
14	904	344	381	0.93	0.0409292
15	848	311	248	0.9	0.0742925
16	689	263	205	0.89	0.08418
19	552	173	270	0.6	0.175725
20	574	194	201	0.95	0.0121951
21	401	118	163	0.84	0.112219
22	300	112	81	0.87	0.103333
23	394	169	215	0.73	0.116751		Figure 2: boxplot of discrepancy in percentage in standardized assessment data
24	727	285	299	0.92	0.0192572
25	597	231	256	0.89	0.041876
NrSubjectInAnalysis	20
Median	566			0.87	0.102609
Mean	583.19			0.822857	0.106076
SD	177.974			0.111317	0.0750983

## Sheet: Description of Analysis
Subject ID	as assigned in study1
Length-of-data-in-analysis:	total length (in seconds) of data with validated annotation to be analyzed. All data without synchronized video annotation is excluded.
TOL-Detected:	total length (in seconds) of time-on-leg detected by MM.
TOL-Annotated :	total length (in seconds) of time-on-leg in the annotation.
Percentage-of-Agreement:	matched time-on-leg (second by second) found between MM and annotation in percentage of Length-of-data-in-analysis.
Discrepancy-in-percentage:	discrepancy between TOL-Detected and TOL-Annotated in percentage of Length-of-data-in-analysis.
NOTE:	time-on-leg includes postures and movements of standing, walking and transitions between sitting/lying to standing/walking
NOTE 2:	Subject numbers 1, 12, 13, 17 and 18 were not included in validation. These data were used for development of the algorithms.
